# Supplementary material for: Impact of mechanical ventilation on the daily costs of ICU care: a systematic review and meta regression
Source: Epidemiol Infect. 2019 Dec 5;147:e314. doi: 10.1017/S0950268819001900 (PMC7003623; doi:10.1017/S0950268819001900)
Supplement: Supplementary file 1 [file S0950268819001900sup001.zip]

Archive with 4 entries (3 files):
- S0950268819001900sup001/S1_Appendix_databases.docx
- S0950268819001900sup001/S2_Appendix_strategies.docx
- S0950268819001900sup001/S3_PRISMA_2009_Checklist.doc
- S0950268819001900sup001/
